# Supplementary material for: Homologous recombination deficiency (HRD) is associated with better prognosis and possibly causes a non‐inflamed tumour microenvironment in nasopharyngeal carcinoma
Source: J Pathol Clin Res. 2024 Aug 5;10(5):e12391. doi: 10.1002/2056-4538.12391 (PMC11300531; doi:10.1002/2056-4538.12391)
Supplement: Supplementary file 4 — Table S1. Tumour purity/cellularity and ploidy data for all three cohorts [file CJP2-10-e12391-s006.xlsx]

## Sheet: Cover sheet
Homologous recombination deficiency (HRD) is associated with better prognosis and possibly causes a non-inflamed tumour microenvironment in nasopharyngeal carcinoma
X Zhou et al. J Pathol Clin Res
https://doi.org/10.1002/2056-4538.12391
Table S1. Tumour purity/cellularity and ploidy in the three cohorts

## Sheet: Zhujiang Cohort
Tumour purity/cellularity and ploidy in the three cohorts
sample	Purity	Ploidy
NPC001	0.1	2.1
NPC002	0.34	1.8
NPC003	0.63	2
NPC004	0.39	2
NPC005	0.41	5.1
NPC006	0.85	2
NPC007	0.11	1.5
NPC008	0.2	3.7
NPC009	0.34	1.9
NPC010	0.72	1.9
NPC011	0.63	4.3
NPC012	0.13	2
NPC013	0.28	1.9
NPC014	0.19	1.9
NPC015	0.63	1.9
NPC016	0.35	1.8
NPC017	0.15	2
NPC018	0.74	2
NPC019	0.6	2
NPC020	0.1	1.9
NPC021	0.35	1.8
NPC022	0.48	2.2
NPC023	0.55	1.9
NPC024	0.84	2
NPC025	0.1	1.4
NPC026	0.44	1.9
NPC027	0.49	2
NPC028	0.1	1.5
NPC029	0.99	2
NPC030	0.96	2
NPC031	0.1	2.1
NPC032	0.33	1.8
NPC033	0.5	2.1
NPC034	0.15	1.7
NPC035	0.36	1.9
NPC036	0.68	1.9
NPC037	0.1	2.3
NPC038	0.4	1.6
NPC039	0.29	2.1
NPC040	0.1	1.7
NPC041	0.31	1.9
NPC042	0.99	1.9
NPC043	0.11	2.8
NPC044	0.1	1.7
NPC045	0.5	1.8
NPC046	0.1	1.9
NPC047	0.4	3.2
NPC048	0.5	2.1
NPC049	0.11	1.8
NPC050	0.24	2
NPC051	1	1.5
NPC052	0.35	3
NPC053	0.37	1.7
NPC054	0.17	1.6
NPC055	0.35	2
NPC056	0.28	2.1
NPC057	0.14	2.3
NPC058	0.3	1.8

## Sheet: Singapore Cohort
Tumour purity/cellularity and ploidy in the three cohorts
samplename	Purity	Ploidy
NPC015D	0.1	2.1
NPC025D	0.1	2.1
NPC051D	0.1	2.3
NPC088D	0.72	2
NPC105D	0.1	3.5
NPC10D	0.92	2
NPC10F	0.7	1.8
NPC115D	NA	NA
NPC11D	NA	NA
NPC11F	0.81	1.9
NPC12F	0.67	1.9
NPC13F	0.11	2.9
NPC14F	0.34	5
NPC15F	0.37	3.7
NPC16F	0.84	4.5
NPC17F	0.49	1.8
NPC18F	0.52	2.1
NPC19F	0.4	2.2
NPC1F	0.31	4.6
NPC20F	0.15	1.4
NPC21F	0.33	2.3
NPC22F	0.99	1.9
NPC23F	1	2
NPC24F	0.12	4.1
NPC25F	0.29	1.7
NPC26F	0.99	2.1
NPC27F	0.99	1.9
NPC28F	0.62	1.9
NPC29F	0.36	3.6
NPC2F	0.32	7
NPC30F	0.62	1.8
NPC31F	0.79	1.9
NPC32F	0.27	2.2
NPC33F	0.7	1.9
NPC34F	0.69	2
NPC35F	0.13	1.9
NPC36F	0.94	1.9
NPC37F	0.46	3.3
NPC38F	0.24	2.1
NPC39F	0.79	1.9
NPC3D	0.26	2
NPC3F	0.41	2.1
NPC40F	0.12	3.1
NPC41F	0.36	2.2
NPC42F	0.1	1.9
NPC4D	0.17	2.6
NPC4F	0.1	1.9
NPC5D
NPC5F	0.62	2.9
NPC6F	0.99	3.1
NPC7D	0.14	2.3
NPC7F	0.13	1.7
NPC8D	0.23	2.6
NPC8F	0.99	2.1
NPC9D	0.22	2.1
NPC9F	0.99	2

## Sheet: Hong Kong Cohort
Tumour purity/cellularity and ploidy in the three cohorts
	cellularity	ploidy
NPCHKE10	0.37	1.7
NPCHKE11	0.13	1.6
NPCHKE12	0.99	1.9
NPCHKE13	0.1	1.4
NPCHKE14	0.74	2
NPCHKE15	0.5	2
NPCHKE16	0.2	1.8
NPCHKE17	0.1	1.6
NPCHKE18	0.14	3.4
NPCHKE19	0.23	1.9
NPCHKE1	0.14	2.3
NPCHKE20	0.35	1.9
NPCHKE21	0.21	3.8
NPCHKE22	0.46	1.6
NPCHKE23	0.54	1.8
NPCHKE24	0.18	1.8
NPCHKE25	0.11	1.5
NPCHKE26	0.11	3.1
NPCHKE27	0.1	1.7
NPCHKE28	0.34	2.1
NPCHKE29	0.15	1.9
NPCHKE2	0.1	1.6
NPCHKE30	0.85	2.1
NPCHKE31	0.28	1.9
NPCHKE32	0.2	3.4
NPCHKE33	0.31	2
NPCHKE34	0.35	1.9
NPCHKE35	0.14	1.6
NPCHKE36	0.15	1.1
NPCHKE37	0.28	1.8
NPCHKE38	0.54	4
NPCHKE39	0.33	1.9
NPCHKE3	0.1	1.3
NPCHKE40	0.48	3.3
NPCHKE41	0.34	2
NPCHKE42	0.21	1.8
NPCHKE43	0.9	1.9
NPCHKE44	0.21	1.7
NPCHKE45	0.36	1.8
NPCHKE46	0.43	2.1
NPCHKE47	0.97	1.9
NPCHKE48	0.32	2
NPCHKE49	0.32	1.9
NPCHKE4	0.43	2
NPCHKE50	0.27	1.7
NPCHKE51	NA	NA
NPCHKE5	0.1	2.4
NPCHKE6	0.36	1.8
NPCHKE7	0.13	3.1
NPCHKE8	0.1	1.6
NPCHKE9	0.36	2
