# Supplementary material for: Homologous recombination deficiency (HRD) is associated with better prognosis and possibly causes a non‐inflamed tumour microenvironment in nasopharyngeal carcinoma
Source: J Pathol Clin Res. 2024 Aug 5;10(5):e12391. doi: 10.1002/2056-4538.12391 (PMC11300531; doi:10.1002/2056-4538.12391)
Supplement: Supplementary file 6 — Table S5. Detailed Zhujiang cohort clinical information [file CJP2-10-e12391-s003.xlsx]

## Sheet: Table S5
Homologous recombination deficiency (HRD) is associated with better prognosis and possibly causes a non-inflamed tumour microenvironment in nasopharyngeal carcinoma
X Zhou et al. J Pathol Clin Res
https://doi.org/10.1002/2056-4538.12391
Table S5. Detailed Zhujiang cohort clinical information
Tumour_Sample	GENDER	AGE	EB_status（POS-1；NEG-0）	Pathological Type	Disease_Status	Relapse status	RFS	HRD score	HRD_status	Initial treatment strategy	Evaluation of treatment effect	T_Stage	N_Stage	M_Stage	Clinical Stage	TILs
NPC024	FEMALE	33	0	Non-keratinised undifferentiated carcinoma	Relapse	1	24	44	HRD	Comprehensive treatment	PR	T4	N1	M1	IVB	NA
NPC029	FEMALE	39	1	Poorly differentiated keratinised squamous cell carcinoma	Relapse	1	228	92	HRD	Chemoradiotherapy	CR	T3	N3	M0	ⅣA	5
NPC051	MALE	20	1	Non-keratinised undifferentiated carcinoma	Primary	0	38	84	HRD	Induction chemotherapy + Chemoradiotherapy	CR	T3	N2	M0	III	20
NPC052	MALE	37	0	Highly-moderately differentiated-keratinised squamous cell carcinoma	Relapse	1	156	51	HRD	Radiotherapy	CR	T2	N1	M0	III	5
NPC001	MALE	33	1	Non-keratinised undifferentiated carcinoma	Relapse	1	60	12	no-HRD	Chemoradiotherapy	CR	T4	N2	M0	IVA	NA
NPC002	MALE	50	0	Non-keratinised undifferentiated carcinoma	Relapse	1	26	34	no-HRD	Chemoradiotherapy	CR	T4	N2	M0	IVA	5
NPC003	MALE	49	1	NA	Relapse	1	36	23	no-HRD	Surgery	CR	T3	N0	M0	III	NA
NPC004	FEMALE	57	0	Keratinised squamous cell carcinoma	Relapse	1	96	6	no-HRD	Surgery	CR	T3	N0	M0	III	10
NPC005	MALE	37	0	NA	Primary	0	10	21	no-HRD	Chemoradiotherapy	CR	T1	N2	M0	III	NA
NPC006	MALE	34	1	Non-keratinised undifferentiated carcinoma	Primary	1	3	20	no-HRD	Induction chemotherapy + Chemoradiotherapy	CR	T2	N3	M0	IVA	NA
NPC007	MALE	51	1	Non-keratinised undifferentiated carcinoma	Primary	0	7	18	no-HRD	Induction chemotherapy + Chemoradiotherapy	PR	T1	N1	M0	II	NA
NPC008	FEMALE	48	0	Non-keratinised undifferentiated carcinoma	Relapse	1	120	37	no-HRD	Chemoradiotherapy	CR	T1	N0	M0	I	NA
NPC009	MALE	35	0	Non-keratinised undifferentiated carcinoma	Relapse	1	36	5	no-HRD	Chemoradiotherapy	CR	T1	N0	M0	I	NA
NPC010	MALE	37	0	Non-keratinised undifferentiated carcinoma	Relapse	1	36	15	no-HRD	Chemoradiotherapy	CR	T1	N0	M0	I	NA
NPC011	MALE	46	0	Moderately differentiated squamous cell carcinoma	Relapse	1	36	21	no-HRD	Chemoradiotherapy	CR	T3	N0	M0	III	NA
NPC012	MALE	28	0	NA	Relapse	1	48	18	no-HRD	Chemoradiotherapy	CR	T3	N0	M0	III	NA
NPC013	MALE	57	0	NA	Relapse	1	18	18	no-HRD	Chemoradiotherapy	CR	T4	N0	M0	IVA	NA
NPC014	MALE	35	1	NA	Primary	NA	NA	25	no-HRD	Comprehensive treatment	PR	T3	N2	M1	IVB	NA
NPC015	MALE	42	1	Non-keratinised undifferentiated carcinoma	Primary	0	5	15	no-HRD	Induction chemotherapy + Chemoradiotherapy	CR	T4	N3	M0	IVA	NA
NPC016	FEMALE	24	0	Non-keratinised undifferentiated carcinoma	Relapse	1	24	24	no-HRD	Chemoradiotherapy	PR	T4	N0	M0	IVA	NA
NPC017	MALE	48	NA	Non-keratinised undifferentiated carcinoma	Relapse	1	8	17	no-HRD	Chemoradiotherapy	CR	T2	N0	M0	II	NA
NPC018	MALE	54	1	Non-keratinised undifferentiated carcinoma	Relapse	1	18	24	no-HRD	Chemoradiotherapy	CR	T4	N0	M0	IVA	NA
NPC019	FEMALE	25	0	Non-keratinised undifferentiated carcinoma	Relapse	1	24	3	no-HRD	Induction chemotherapy + Chemoradiotherapy	CR	T1	N3	M0	IVA	NA
NPC020	FEMALE	51	0	Non-keratinised undifferentiated carcinoma	Relapse	1	60	23	no-HRD	Chemoradiotherapy	CR	T1	N0	M0	I	NA
NPC021	MALE	31	0	Non-keratinised undifferentiated carcinoma	Relapse	1	3	15	no-HRD	Induction chemotherapy + Chemoradiotherapy	PR	T4	N3	Mx	IV	NA
NPC022	FEMALE	61	0	Non-keratinised undifferentiated carcinoma	Relapse	1	9	11	no-HRD	Induction chemotherapy + Chemoradiotherapy	CR	T3	N3	M0	IVA	NA
NPC023	MALE	51	0	Non-keratinised undifferentiated carcinoma	Relapse	1	24	25	no-HRD	Induction chemotherapy + Chemoradiotherapy	CR	T3	N0	M0	III	NA
NPC025	MALE	44	0	Keratinised moderately differentiated squamous cell carcinoma	Relapse	1	6	4	no-HRD	Chemoradiotherapy	CR	T3	N1	M0	Ⅲ	40
NPC026	MALE	67	NA	Non-keratinised undifferentiated carcinoma	Primary	0	29	2	no-HRD	NA	NA	NA	NA	NA	NA	70
NPC027	NA	NA	NA	NA	Primary	NA	NA	3	no-HRD	NA	NA	NA	NA	NA	NA	NA
NPC028	FEMALE	63	0	NA	Primary	0	29	19	no-HRD	NA	NA	NA	NA	NA	NA	NA
NPC030	FEMALE	22	0	Highly differentiated squamous cell carcinoma	Relapse	1	180	3	no-HRD	Chemoradiotherapy	CR	T3	N1	M0	Ⅲ	40
NPC031	MALE	62	1	Non-keratinised undifferentiated carcinoma	Primary	NA	NA	29	no-HRD	NA	NA	NA	NA	NA	NA	10
NPC032	MALE	37	1	Non-keratinised undifferentiated carcinoma	Relapse	1	84	14	no-HRD	Chemoradiotherapy	PR	T4	N1	M0	IVA	NA
NPC033	MALE	27	0	Non-keratinised undifferentiated carcinoma	Primary	0	26	8	no-HRD	NA	NA	NA	NA	NA	NA	30
NPC034	FEMALE	32	1	Poorly differentiated non-keratinising carcinoma	Relapse	1	3	26	no-HRD	NA	NA	NA	NA	NA	NA	NA
NPC035	MALE	54	0	Poorly differentiated squamous cell carcinoma	Relapse	1	24	2	no-HRD	NA	NA	NA	NA	NA	NA	5
NPC036	MALE	48	NA	Non-keratinised undifferentiated carcinoma	Relapse	1	120	31	no-HRD	NA	NA	NA	NA	NA	NA	5
NPC037	MALE	17	0	Keratinised squamous cell carcinoma	Relapse	1	168	23	no-HRD	Surgery	CR	T3	N0	M0	III	5
NPC038	MALE	52	1	Non-keratinised undifferentiated carcinoma	Relapse	1	36	30	no-HRD	Chemoradiotherapy	CR	T4	N2	M0	IVA	5
NPC039	MALE	65	0	Keratinised poorly differentiated squamous cell carcinoma,	Relapse	1	27	9	no-HRD	Chemoradiotherapy	CR	T4	N0	M0	IVA	NA
NPC040	NA	NA	NA	NA	Primary	NA	NA	21	no-HRD	NA	NA	NA	NA	NA	NA	NA
NPC041	MALE	54	0	Non-keratinised undifferentiated carcinoma	Relapse	1	11	18	no-HRD	Chemoradiotherapy	CR	T4	N2	M0	IVA	NA
NPC042	MALE	31	1	Non-keratinised undifferentiated carcinoma	Primary	1	24	12	no-HRD	Induction chemotherapy + Chemoradiotherapy	CR	T3	N2	M0	III	NA
NPC043	FEMALE	25	0	Non-keratinised undifferentiated carcinoma	Primary	1	3	18	no-HRD	Induction chemotherapy + Chemoradiotherapy	CR	T3	N2	M0	III	NA
NPC044	FEMALE	39	NA	Non-keratinised undifferentiated carcinoma	Relapse	1	12	17	no-HRD	Chemoradiotherapy	CR	T1	N0	M0	I	NA
NPC045	FEMALE	31	0	Non-keratinised undifferentiated carcinoma	Relapse	1	43	40	no-HRD	Induction chemotherapy + Chemoradiotherapy	PR	T4	N2	M0	IVA	25
NPC046	MALE	35	1	Non-keratinised undifferentiated carcinoma	Primary	NA	NA	6	no-HRD	Induction chemotherapy + Chemoradiotherapy	CR	T2	N2	M0	III	NA
NPC047	FEMALE	27	NA	Highly differentiated and invasive squamous cell carcinoma	Relapse	1	348	30	no-HRD	Surgery	PR	T3	N2	M1	IVB	5
NPC048	FEMALE	27	0	Non-keratinised undifferentiated carcinoma	Relapse	1	24	12	no-HRD	Chemoradiotherapy	CR	T3	N1	M0	III	NA
NPC049	MALE	41	NA	Non-keratinised undifferentiated carcinoma	Relapse	1	18	17	no-HRD	NA	NA	NA	NA	NA	NA	NA
NPC050	MALE	50	0	Non-keratinised undifferentiated carcinoma	Primary	0	36	29	no-HRD	Induction chemotherapy + Chemoradiotherapy	CR	T3	N2	M0	III	5
NPC053	MALE	55	0	Differentiated-undifferentiated mixed non-keratinising carcinoma	Relapse	1	18	23	no-HRD	Induction chemotherapy + Chemoradiotherapy	CR	T3	N2	M0	III	5
NPC054	MALE	60	1	Non-keratinised undifferentiated carcinoma	Primary	NA	NA	3	no-HRD	Induction chemotherapy + Chemoradiotherapy	CR	T3	N1	M0	Ⅲ	10
NPC055	MALE	70	1	Non-keratinised undifferentiated carcinoma	Primary	0	29	1	no-HRD	Induction chemotherapy + Chemoradiotherapy	CR	T2	N2	M0	III	50
NPC056	MALE	44	0	Non-keratinised undifferentiated carcinoma	Primary	0	29	19	no-HRD	Induction chemotherapy + Chemoradiotherapy	CR	T1	N2	M0	II	NA
NPC057	NA	NA	NA	NA	NA	NA	NA	18	no-HRD	NA	NA	NA	NA	NA	NA	NA
NPC058	FEMALE	66	0	Non-keratinised undifferentiated carcinoma	Relapse	1	108	24	no-HRD	Radiotherapy	CR	T1	N0	M0	I	NA
